# Supplementary material for: Identification of Potential Driver Genes Based on Multi-Genomic Data in Cervical Cancer
Source: Front Genet. 2021 Feb 16;12:598304. doi: 10.3389/fgene.2021.598304 (PMC7921803; doi:10.3389/fgene.2021.598304)
Supplement: Supplementary file 2 [file Table_2.XLSX]

## Sheet: Supplementary Table2_clin_mutat
A0_Samples	A18_Sex	A19_Height	A1_OS	A20_Weight	A21_BMI	A22_histological_type	A23_Tumor_tissue_site	A2_Event	A3_T	A4_N	A5_M	A6_Stage	A7_Grade	A8_New_Event	A8_New_Event_Time	A8_New_Event_Tissue	A8_New_Event_Type	A9_Cancer_Status	additional_studies	age_at_initial_pathologic_diagnosis	mutation
TCGA-EA-A50E	FEMALE	152	227	45	19.4771	Cervical Squamous Cell Carcinoma	Cervical	Dead	T4	N1	M0	Stage IVA	G2	1	208	Vulva	Locoregional Recurrence	WITH TUMOR	NA	45	84
TCGA-C5-A7X5	FEMALE	163	414	59	22.2063	Cervical Squamous Cell Carcinoma	Cervical	Dead				Stage IVB	G3	0	414			WITH TUMOR	NA	72	238
TCGA-VS-A9UJ	FEMALE	Not Available	52	Not Available	NA	Cervical Squamous Cell Carcinoma	Cervical	Dead	T2b	NX	MX	Stage IIB	GX	0	52			WITH TUMOR	NA	55	862
TCGA-ZJ-AAX4	FEMALE	170	21	77	26.6436	Cervical Squamous Cell Carcinoma	Cervical	Alive	T2	N0	M0	Stage II	G3	0	21			Unknown	NA	85	73
TCGA-EA-A5O9	FEMALE	160	788	99	38.6719	Cervical Squamous Cell Carcinoma	Cervical	Alive	T1b2	N0	M0	Stage IB2	G2	0	788			TUMOR FREE	NA	39	85
TCGA-EK-A2RM	FEMALE	167	50	105	37.6493	Cervical Squamous Cell Carcinoma	Cervical	Alive				Stage IB	G3	1	NA			WITH TUMOR	NA	40	138
TCGA-C5-A7X3	FEMALE	160	284	79	30.8594	Cervical Squamous Cell Carcinoma	Cervical	Dead				Stage IIIB	G2	0	284			TUMOR FREE	NA	70	104
TCGA-EA-A410	FEMALE	160	803	80	31.25	Cervical Squamous Cell Carcinoma	Cervical	Alive	T2a2	N0	M0	Stage IIA2	G2	0	803			TUMOR FREE	NA	51	3746
TCGA-EA-A439	FEMALE	160	965	47	18.3594	Cervical Squamous Cell Carcinoma	Cervical	Alive	T2a1	N0	M0	Stage IIA1	G3	1	316	Cervix	Locoregional Recurrence	TUMOR FREE	NA	50	125
TCGA-DS-A0VK	FEMALE	165	1118	52	19.1001	Cervical Squamous Cell Carcinoma	Cervical	Dead	T1b1	N1	M0	Stage IB	G3	1	209	Other, specify	Distant Metastasis	WITH TUMOR	NA	45	159
TCGA-FU-A3HZ	FEMALE	165	1103	66	24.2424	Cervical Squamous Cell Carcinoma	Cervical	Alive	T2a2	N0	M0	Stage IIA2	G3	0	1103			TUMOR FREE	NA	64	2559
TCGA-Q1-A73S	FEMALE	160	688	68	26.5625	Adenosquamous	Cervical	Alive	T1b1	N1	MX	Stage IB1	G2	0	688			Unknown	NA	33	51
TCGA-EX-A1H5	FEMALE	167	619	67	24.0238	Cervical Squamous Cell Carcinoma	Cervical	Alive	T2b	N1	MX	Stage IIB	G3	0	619			TUMOR FREE	NA	58	113
TCGA-ZJ-AAXU	FEMALE	165	5	70	25.7117	Cervical Squamous Cell Carcinoma	Cervical	Alive	T2b	N0	M0	Stage IIB	G2	0	5			Unknown	NA	51	463
TCGA-VS-A94Y	FEMALE	154	144	44	18.5529	Cervical Squamous Cell Carcinoma	Cervical	Dead	T2b	NX	MX	Stage IIB	GX	0	144			WITH TUMOR	NA	47	79
TCGA-Q1-A6DW	FEMALE	160	534	62	24.2188	Cervical Squamous Cell Carcinoma	Cervical	Alive	TX	NX	MX	Stage I	GX	0	534			Unknown	NA	44	138
TCGA-C5-A8XH	FEMALE	163	1394	60	22.5827	Cervical Squamous Cell Carcinoma	Cervical	Dead	T1b1	N0	MX	Stage IB1	Not Available	0	1394			TUMOR FREE	NA	39	373
TCGA-Q1-A73P	FEMALE	173	483	82	27.3982	Endocervical Type of Adenocarcinoma	Cervical	Alive	T1b	N0	MX	Stage IB1	G1	0	483			Unknown	NA	45	343
TCGA-C5-A1M5	FEMALE	Not Available	2052	70	NA	Cervical Squamous Cell Carcinoma	Cervical	Dead	T1b	N0	M0	Stage IB	G2	1	693	Other, specify	Distant Metastasis	WITH TUMOR	NA	53	113
TCGA-EA-A6QX	FEMALE	154	730	49	20.6612	Cervical Squamous Cell Carcinoma	Cervical	Alive	T1b1	N1	M0	Stage IIIB	G3	0	730			TUMOR FREE	NA	49	89
TCGA-ZJ-AAXB	FEMALE	163	0	97	36.5087	Endocervical Adenocarcinoma of the Usual Type	Cervical	Alive	T1b2	N0	M0	Stage IB2	G3	0	0			Unknown	NA	42	253
TCGA-LP-A4AU	FEMALE	153	343	49	20.9321	Cervical Squamous Cell Carcinoma	Cervical	Alive	T2	N1	M0	Stage IIIB	G3	0	343			TUMOR FREE	NA	35	66
TCGA-ZJ-AAXD	FEMALE	Not Available	0	Not Available	NA	Cervical Squamous Cell Carcinoma	Cervical	Alive	T3b	N0	M0	Stage IIIB	G2	0	0			Unknown	NA	35	114
TCGA-Q1-A5R1	FEMALE	183	474	92	27.4717	Mucinous Adenocarcinoma of Endocervical Type	Cervical	Alive	T1b1	N0	MX	Stage IB1	G2	0	474			TUMOR FREE	NA	32	115
TCGA-HM-A4S6	FEMALE	152	454	101	43.7154	Cervical Squamous Cell Carcinoma	Cervical	Alive	T1b2	N1	MX	Stage IIIB	G3	0	454			TUMOR FREE	NA	51	958
TCGA-Q1-A73R	FEMALE	155	567	95	39.5421	Endocervical Type of Adenocarcinoma	Cervical	Alive	TX	NX	MX	Stage I	GX	0	567			Unknown	NA	45	83
TCGA-VS-A9V5	FEMALE	157	494	98	39.7582	Mucinous Adenocarcinoma of Endocervical Type	Cervical	Dead	T2b	NX	MX	Stage IIB	G2	0	494			WITH TUMOR	NA	50	194
TCGA-ZJ-AAXT	FEMALE	165	0	76	27.9155	Cervical Squamous Cell Carcinoma	Cervical	Alive	T3b	N1	M0	Stage IIIB	G2	0	0			Unknown	NA	54	218
TCGA-C5-A1MP	FEMALE	Not Available	109	Not Available	NA	Cervical Squamous Cell Carcinoma	Cervical	Alive	T1b2	N1	MX	Stage IB2	G3	0	109			TUMOR FREE	NA	34	64
TCGA-VS-A9UH	FEMALE	Not Available	1427	Not Available	NA	Cervical Squamous Cell Carcinoma	Cervical	Alive	T4	NX	MX	Stage IVA	GX	0	1427			TUMOR FREE	NA	53	280
TCGA-EK-A2PI	FEMALE	162	586	53	20.1951	Cervical Squamous Cell Carcinoma	Cervical	Alive				Stage IIIB	G2	0	586			WITH TUMOR	NA	44	134
TCGA-VS-A9UD	FEMALE	161	739	64	24.6904	Cervical Squamous Cell Carcinoma	Cervical	Alive	T3a	NX	MX	Stage IIIA	G2	0	739			TUMOR FREE	NA	73	253
TCGA-DG-A2KH	FEMALE	Not Available	34	Not Available	NA	Adenosquamous	Cervical	Alive	T1b1	N0	M0	Stage IB1	GX	0	34			Unknown	NA	25	94
TCGA-EA-A5ZF	FEMALE	151	828	51	22.3674	Cervical Squamous Cell Carcinoma	Cervical	Alive	T1b1	NX	M0	Stage IB1	G2	1	440	Cervix	Locoregional Recurrence	TUMOR FREE	NA	56	137
TCGA-EK-A2RO	FEMALE	168	2	77	27.2817	Cervical Squamous Cell Carcinoma	Cervical	Alive				Stage IIB	G1	0	2			WITH TUMOR	NA	59	178
TCGA-C5-A1ML	FEMALE	Not Available	636	120	NA	Cervical Squamous Cell Carcinoma	Cervical	Dead				Stage IB2	G3	1	NA			WITH TUMOR	NA	49	116
TCGA-FU-A3EO	FEMALE	165	490	64	23.5078	Endocervical Type of Adenocarcinoma	Cervical	Alive	T2b	N0	MX	Stage IIB	G2	0	490			TUMOR FREE	NA	55	73
TCGA-Q1-A6DT	FEMALE	Not Available	275	Not Available	NA	Cervical Squamous Cell Carcinoma	Cervical	Dead	TX	NX	MX	Stage I	GX	1	NA			WITH TUMOR	NA	55	261
TCGA-LP-A7HU	FEMALE	155	406	58	24.1415	Endocervical Type of Adenocarcinoma	Cervical	Alive	T2	N0	M0	Stage II	G3	0	406			TUMOR FREE	NA	53	206
TCGA-C5-A8YR	FEMALE	Not Available	837	80	NA	Cervical Squamous Cell Carcinoma	Cervical	Dead	T1b	N0	M0	Stage IB	G3	1	272		Locoregional Recurrence	Unknown	NA	56	179
TCGA-C5-A1MK	FEMALE	155	74	63	26.2227	Cervical Squamous Cell Carcinoma	Cervical	Dead				Stage IIIB	G3	1	NA			WITH TUMOR	NA	79	368
TCGA-C5-A1MJ	FEMALE	165	14	75	27.5482	Endocervical Type of Adenocarcinoma	Cervical	Dead	T1b1	N0	MX	Stage IB1	G2	0	14			TUMOR FREE	NA	61	96
TCGA-LP-A4AW	FEMALE	158	27	52	20.83	Cervical Squamous Cell Carcinoma	Cervical	Alive	T1b	N0	M0	Stage IA	G1	0	27			TUMOR FREE	NA	52	159
TCGA-WL-A834	FEMALE	162	791	79	30.1021	Cervical Squamous Cell Carcinoma	Cervical	Alive	T1b1	N1			G3	0	791			TUMOR FREE	NA	57	137
TCGA-VS-A954	FEMALE	160	1714	58	22.6562	Cervical Squamous Cell Carcinoma	Cervical	Alive	T3b	NX	MX	Stage IIIB	G2	0	1714			TUMOR FREE	NA	67	124
TCGA-FU-A23K	FEMALE	165	372	91	33.4252	Cervical Squamous Cell Carcinoma	Cervical	Alive	T1b1	N1	MX	Stage IIIB	G3	0	372			TUMOR FREE	NA	28	129
TCGA-VS-A9UQ	FEMALE	160	1263	72	28.125	Mucinous Adenocarcinoma of Endocervical Type	Cervical	Alive	T1b	N0	MX	Stage IB	G2	1	561	Other, specify	Distant Metastasis	TUMOR FREE	NA	32	31
TCGA-EK-A2RE	FEMALE	161	57	54	20.8325	Cervical Squamous Cell Carcinoma	Cervical	Alive	T2a2	N0	MX	Stage IIA	G2	0	57			TUMOR FREE	NA	26	54
TCGA-MY-A5BD	FEMALE	157	1667	91	36.9183	Cervical Squamous Cell Carcinoma	Cervical	Alive	T2b	N0	M0	Stage IIB	G1	0	1667			TUMOR FREE	NA	62	295
TCGA-PN-A8MA	FEMALE	167	90	71	25.4581	Cervical Squamous Cell Carcinoma	Cervical	Alive	T2b	N0	M0	Stage IIB	G3	1	NA			WITH TUMOR	NA	43	204
TCGA-EA-A3QE	FEMALE	154	761	73	30.7809	Cervical Squamous Cell Carcinoma	Cervical	Alive	T1b	N0	M0	Stage IB	G2	0	761			TUMOR FREE	NA	45	80
TCGA-MA-AA3Y	FEMALE	156	542	65	26.7094	Cervical Squamous Cell Carcinoma	Cervical	Alive	T1b1	N0	M0	Stage IB1	G3	0	542			TUMOR FREE	NA	48	183
TCGA-VS-A8EL	FEMALE	166	1992	78	28.306	Cervical Squamous Cell Carcinoma	Cervical	Alive	T2b	NX	M0	Stage IIB	G3	0	1992			TUMOR FREE	NA	38	350
TCGA-ZJ-AAXF	FEMALE	Not Available	0	Not Available	NA	Cervical Squamous Cell Carcinoma	Cervical	Alive	T2b	N0	M0	Stage IIB	G3	0	0			Unknown	NA	62	97
TCGA-MA-AA3W	FEMALE	155	685	84	34.9636	Cervical Squamous Cell Carcinoma	Cervical	Alive	T1b1	N1	M0	Stage IB1	G3	0	685			TUMOR FREE	NA	54	93
TCGA-IR-A3LF	FEMALE	155	2949	86	35.796	Endocervical Adenocarcinoma of the Usual Type	Cervical	Alive	T1b1	N0	M0	Stage IB1	G2	0	2949			TUMOR FREE	NA	64	129
TCGA-EA-A3HS	FEMALE	169	959	54	18.9069	Cervical Squamous Cell Carcinoma	Cervical	Alive	T1b	N0	M0	Stage IB	G1	0	959			TUMOR FREE	NA	35	1057
TCGA-C5-A2LT	FEMALE	163	2226	59	22.2063	Cervical Squamous Cell Carcinoma	Cervical	Alive	T1b	N0	M0	Stage IB	G3	0	2226			TUMOR FREE	NA	38	64
TCGA-C5-A7CK	FEMALE	165	4086	55	20.202	Cervical Squamous Cell Carcinoma	Cervical	Dead				Stage IVA	G2	0	4086			TUMOR FREE	NA	58	203
TCGA-FU-A57G	FEMALE	160	1078	57	22.2656	Endocervical Type of Adenocarcinoma	Cervical	Alive	T1b2	N0	MX	Stage IB2	G2	0	1078			TUMOR FREE	NA	49	61
TCGA-EK-A2R8	FEMALE	170	44	75	25.9516	Cervical Squamous Cell Carcinoma	Cervical	Alive	T1b2	N1	MX	Stage IB2	G3	0	44			WITH TUMOR	NA	48	328
TCGA-C5-A2LX	FEMALE	165	2526	65	23.8751	Cervical Squamous Cell Carcinoma	Cervical	Alive	T2	N1	MX	Stage IB1	G2	0	2526			TUMOR FREE	NA	54	249
TCGA-JX-A3PZ	FEMALE	175	642	58	18.9388	Cervical Squamous Cell Carcinoma	Cervical	Dead	T1b	N0	M0	Stage IB	G2	1	617	Other, specify	Distant Metastasis	WITH TUMOR	NA	25	68
TCGA-C5-A8YT	FEMALE	Not Available	633	Not Available	NA	Cervical Squamous Cell Carcinoma	Cervical	Dead				Stage IB1	G3	1	NA			WITH TUMOR	NA	36	26
TCGA-EA-A5FO	FEMALE	162	815	58	22.1003	Cervical Squamous Cell Carcinoma	Cervical	Alive	T1b1	N0	M0	Stage IB1	G2	0	815			TUMOR FREE	NA	59	172
TCGA-C5-A1M7	FEMALE	165	1409	69	25.3444	Cervical Squamous Cell Carcinoma	Cervical	Alive	T1b	N0	MX	Stage IB	G2	0	1409			TUMOR FREE	NA	37	186
TCGA-GH-A9DA	FEMALE	170	540	Not Available	NA	Cervical Squamous Cell Carcinoma	Cervical	Alive	T1b	N0	MX	Stage IB1	G3	0	540			TUMOR FREE	NA	27	125
TCGA-R2-A69V	FEMALE	157	596	116	47.0607	Cervical Squamous Cell Carcinoma	Cervical	Alive	T1b	N0	M0	Stage IB	G3	0	596			TUMOR FREE	NA	42	131
TCGA-JW-A5VH	FEMALE	163	100	80	30.1103	Cervical Squamous Cell Carcinoma	Cervical	Dead	T4	NX	M1	Stage IVB	G2	1	94	Other, specify	Distant Metastasis	WITH TUMOR	NA	53	94
TCGA-EK-A2H1	FEMALE	160	799	62	24.2188	Cervical Squamous Cell Carcinoma	Cervical	Alive				Stage IB2	G3	0	799			TUMOR FREE	NA	20	57
TCGA-C5-A1M9	FEMALE	155	1065	49	20.3954	Endocervical Type of Adenocarcinoma	Cervical	Dead	T3b	N1	M0	Stage IB1	G3	1	555	Lung	Distant Metastasis	WITH TUMOR	NA	46	101
TCGA-4J-AA1J	FEMALE	165	542	48	17.6309	Cervical Squamous Cell Carcinoma	Cervical	Alive	T1b2	N0	M0	Stage IB2	G3	0	542			TUMOR FREE	NA	31	211
TCGA-MU-A8JM	FEMALE	165	607	86	31.5886	Cervical Squamous Cell Carcinoma	Cervical	Alive	T1b	N0	MX	Stage IB1	G2	0	607			TUMOR FREE	NA	46	141
TCGA-EK-A2RK	FEMALE	165	13	101	37.0983	Cervical Squamous Cell Carcinoma	Cervical	Alive	T1b1	N0	MX	Stage IA2	G3	0	13			Not Available	NA	67	296
TCGA-FU-A40J	FEMALE	160	426	78	30.4688	Endocervical Type of Adenocarcinoma	Cervical	Alive	T2a1	N1	MX	Stage IIIB	G3	0	426			TUMOR FREE	NA	38	279
TCGA-MA-AA41	FEMALE	159	279	47	18.591	Cervical Squamous Cell Carcinoma	Cervical	Alive	T2	N1	M1	Stage IIB	G2	1	NA			WITH TUMOR	NA	33	576
TCGA-C5-A0TN	FEMALE	Not Available	348	55	NA	Cervical Squamous Cell Carcinoma	Cervical	Dead	T1b	N1	MX	Stage IB2	G3	1	62	Other, specify	Distant Metastasis	WITH TUMOR	NA	21	28
TCGA-FU-A3NI	FEMALE	162	638	57	21.7193	Cervical Squamous Cell Carcinoma	Cervical	Dead	T1b1	N1	MX	Stage IB1	G2	0	638			TUMOR FREE	NA	45	125
TCGA-C5-A8XJ	FEMALE	160	4467	114	44.5312	Cervical Squamous Cell Carcinoma	Cervical	Alive				Stage IB	Not Available	0	4467			TUMOR FREE	NA	74	390
TCGA-JX-A3Q8	FEMALE	158	1357	68	27.2392	Endocervical Type of Adenocarcinoma	Cervical	Alive	T1b1	N0	MX	Stage IB1	G3	0	1357			TUMOR FREE	NA	40	78
TCGA-ZJ-AAXN	FEMALE	173	0	59	19.7133	Cervical Squamous Cell Carcinoma	Cervical	Alive	T1b2	N1	M0	Stage IB2	Not Available	0	0			Unknown	NA	34	92
TCGA-VS-A8EI	FEMALE	158	729	58	23.2335	Cervical Squamous Cell Carcinoma	Cervical	Alive	T3b	NX	M0	Stage IIB	GX	0	729			TUMOR FREE	NA	38	159
TCGA-EK-A2RL	FEMALE	154	1453	89	37.5274	Endocervical Type of Adenocarcinoma	Cervical	Dead	T1b1	N1	MX	Stage IB	G2	1	1143	Cervix	Locoregional Recurrence	TUMOR FREE	NA	32	41
TCGA-MU-A5YI	FEMALE	175	1053	101	32.9796	Cervical Squamous Cell Carcinoma	Cervical	Alive	T1a1	NX	MX	Stage IA1	G2	1	630	Other, specify	Distant Metastasis	TUMOR FREE	NA	60	80
TCGA-C5-A7CJ	FEMALE	163	3097	60	22.5827	Cervical Squamous Cell Carcinoma	Cervical	Dead	T2a	N1	MX	Stage IIA	G2	0	3097			TUMOR FREE	NA	42	85
TCGA-EA-A1QS	FEMALE	164	1203	60	22.3081	Cervical Squamous Cell Carcinoma	Cervical	Alive	T1b1	N0	M0	Stage IB1	G2	0	1203			TUMOR FREE	NA	46	66
TCGA-FU-A3TX	FEMALE	Not Available	45	67	NA	Cervical Squamous Cell Carcinoma	Cervical	Alive	T1b2	N0	M0	Stage IB2	G3	0	45			Unknown	NA	78	85
TCGA-EK-A2GZ	FEMALE	160	383	64	25	Cervical Squamous Cell Carcinoma	Cervical	Alive				Stage IIIB	G2	1	NA			WITH TUMOR	NA	64	99
TCGA-Q1-A73Q	FEMALE	158	284	87	34.8502	Cervical Squamous Cell Carcinoma	Cervical	Alive	TX	NX	MX	Stage I	GX	1	NA			Unknown	NA	46	114
TCGA-VS-A8EB	FEMALE	153	305	64	27.3399	Cervical Squamous Cell Carcinoma	Cervical	Dead	T3b	NX	M1	Stage IIIB	GX	0	305			WITH TUMOR	NA	41	125
TCGA-EK-A2RJ	FEMALE	162	53	85	32.3884	Cervical Squamous Cell Carcinoma	Cervical	Alive	T1b2	N0	MX	Stage IB2	G3	0	53			TUMOR FREE	NA	51	464
TCGA-HG-A2PA	FEMALE	164	773	95	35.3212	Cervical Squamous Cell Carcinoma	Cervical	Alive	T1b2	N0	M0	Stage IB2	G2	1	NA	Other, specify	Locoregional Recurrence	WITH TUMOR	NA	38	91
TCGA-DG-A2KJ	FEMALE	Not Available	2893	Not Available	NA	Cervical Squamous Cell Carcinoma	Cervical	Alive	T1b	N1	M0	Stage IIIB	G3	0	2893			TUMOR FREE	NA	50	99
TCGA-ZJ-AB0I	FEMALE	173	0	78	26.0617	Cervical Squamous Cell Carcinoma	Cervical	Alive	T2b	N1	MX	Stage IIB	Not Available	0	0			Unknown	NA	25	125
TCGA-VS-A9UT	FEMALE	144	482	42	20.2546	Mucinous Adenocarcinoma of Endocervical Type	Cervical	Alive	T1b1	N1	MX	Stage IB	G3	0	482			TUMOR FREE	NA	72	55
TCGA-VS-A950	FEMALE	165	1221	57	20.9366	Cervical Squamous Cell Carcinoma	Cervical	Alive	T3a	NX	MX	Stage IIIA	G3	1	NA			WITH TUMOR	NA	42	131
TCGA-EK-A3GJ	FEMALE	171	3	96	32.8306	Cervical Squamous Cell Carcinoma	Cervical	Alive	T1b1	N0		Stage IB1	G3	0	3			Discrepancy	NA	51	296
TCGA-EA-A97N	FEMALE	160	11	60	23.4375	Cervical Squamous Cell Carcinoma	Cervical	Alive	T1b2	N0	M0	Stage IB2	G2	0	11			TUMOR FREE	NA	38	161
TCGA-IR-A3LA	FEMALE	157	4172	101	40.9753	Endometrioid Adenocarcinoma of Endocervix	Cervical	Alive	T1b1	N0	M0	Stage IB1	G3	0	4172			TUMOR FREE	NA	60	1271
TCGA-VS-A959	FEMALE	145	1561	47	22.3543	Cervical Squamous Cell Carcinoma	Cervical	Alive	T2b	NX	MX	Stage IIB	G3	0	1561			TUMOR FREE	NA	76	328
TCGA-C5-A1ME	FEMALE	165	1756	69	25.3444	Endocervical Type of Adenocarcinoma	Cervical	Alive	T1b1	N0	M0	Stage IB1	G1	0	1756			TUMOR FREE	NA	40	112
TCGA-JW-A69B	FEMALE	155	863	69	28.7201	Endocervical Type of Adenocarcinoma	Cervical	Alive	T1b2	NX	MX	Stage IB2	GX	0	863			TUMOR FREE	NA	44	50
TCGA-FU-A3HY	FEMALE	170	954	74	25.6055	Cervical Squamous Cell Carcinoma	Cervical	Alive	T1b2	N1	MX	Stage IB2	G2	0	954			TUMOR FREE	NA	47	194
TCGA-EK-A2PM	FEMALE	157	18	51	20.6905	Cervical Squamous Cell Carcinoma	Cervical	Alive				Stage IIB	G3	0	18			WITH TUMOR	NA	81	349
TCGA-VS-A94X	FEMALE	158	506	42	16.8242	Cervical Squamous Cell Carcinoma	Cervical	Dead	T2b	NX	MX	Stage IIB	G2	0	506			WITH TUMOR	NA	40	363
TCGA-MA-AA42	FEMALE	140	259	63	32.1429	Cervical Squamous Cell Carcinoma	Cervical	Alive	T2b	N0	M0	Stage IIB	G3	0	259			TUMOR FREE	NA	75	832
TCGA-EK-A2R7	FEMALE	165	27	75	27.5482	Cervical Squamous Cell Carcinoma	Cervical	Alive	T1b1	N1	M0	Stage IB	G3	0	27			TUMOR FREE	NA	45	198
TCGA-UC-A7PG	FEMALE	Not Available	370	82	NA	Cervical Squamous Cell Carcinoma	Cervical	Dead	T3b	N1	MX	Stage IIIB	G1	0	370			WITH TUMOR	NA	44	302
TCGA-RA-A741	FEMALE	165	444	86	31.5886	Cervical Squamous Cell Carcinoma	Cervical	Alive				Stage IIB	GX	0	444			Unknown	NA	34	85
TCGA-EK-A2PL	FEMALE	167	13	113	40.5178	Cervical Squamous Cell Carcinoma	Cervical	Alive				Stage IIIB	Not Available	0	13			WITH TUMOR	NA	36	194
TCGA-VS-A9U6	FEMALE	156	1320	66	27.1203	Cervical Squamous Cell Carcinoma	Cervical	Alive	T4	NX	M1	Stage IVB	GX	1	711		Distant Metastasis	WITH TUMOR	NA	52	920
TCGA-Q1-A5R2	FEMALE	160	499	76	29.6875	Cervical Squamous Cell Carcinoma	Cervical	Alive	TX	NX	MX		G3	0	499			WITH TUMOR	NA	64	525
TCGA-VS-A9U5	FEMALE	162	1535	74	28.1969	Cervical Squamous Cell Carcinoma	Cervical	Alive	T2b	NX	MX	Stage IIB	G3	0	1535			TUMOR FREE	NA	57	125
TCGA-ZX-AA5X	FEMALE	157	119	56	22.719	Cervical Squamous Cell Carcinoma	Cervical	Alive	TX	NX	MX	Stage IIIB	G2	1	NA			WITH TUMOR	NA	64	88
TCGA-EK-A2RA	FEMALE	160	1246	72	28.125	Cervical Squamous Cell Carcinoma	Cervical	Alive	T2a2	N0	MX	Stage IIA2	G3	1	NA			WITH TUMOR	NA	74	285
TCGA-DG-A2KK	FEMALE	157	2496	64	25.9645	Cervical Squamous Cell Carcinoma	Cervical	Alive	T1b1	N1	M0	Stage IIIB	G3	0	2496			TUMOR FREE	NA	51	422
TCGA-DG-A2KL	FEMALE	155	1367	75	31.2175	Cervical Squamous Cell Carcinoma	Cervical	Alive	T2a	N0	M0	Stage IIA	G1	0	1367			TUMOR FREE	NA	53	210
TCGA-EA-A78R	FEMALE	160	410	63	24.6094	Cervical Squamous Cell Carcinoma	Cervical	Alive	T1b1	NX	M0	Stage IB1	G2	0	410			TUMOR FREE	NA	54	76
TCGA-EA-A556	FEMALE	160	453	62	24.2188	Endometrioid Adenocarcinoma of Endocervix	Cervical	Alive	T1b1	N0	M0	Stage IB1	G3	0	453			TUMOR FREE	NA	38	29
TCGA-VS-AA62	FEMALE	156	469	67	27.5312	Cervical Squamous Cell Carcinoma	Cervical	Dead	T2b	NX	MX	Stage IIB	G2	0	469			WITH TUMOR	NA	51	110
TCGA-Q1-A73O	FEMALE	152	428	76	32.8947	Cervical Squamous Cell Carcinoma	Cervical	Alive	TX	NX	MX	Stage IB2	GX	0	428			Unknown	NA	37	1694
TCGA-EK-A2RB	FEMALE	175	9	105	34.2857	Cervical Squamous Cell Carcinoma	Cervical	Alive				Stage IVB	G3	0	9			TUMOR FREE	NA	48	144
TCGA-DS-A7WI	FEMALE	165	252	57	20.9366	Cervical Squamous Cell Carcinoma	Cervical	Dead	T2a2	N1	MX	Stage IIA2	G2	1	206	Other, specify	Locoregional Recurrence	WITH TUMOR	NA	43	86
TCGA-HM-A3JJ	FEMALE	173	659	72	24.0569	Cervical Squamous Cell Carcinoma	Cervical	Dead	T1b1	N1	MX	Stage IB1	G3	1	385		Distant Metastasis	WITH TUMOR	NA	40	99
TCGA-EK-A2RN	FEMALE	176	71	68	21.9525	Cervical Squamous Cell Carcinoma	Cervical	Alive	T2b	N1	MX	Stage IB1	G2	1	NA			WITH TUMOR	NA	45	196
TCGA-VS-A953	FEMALE	155	477	47	19.563	Cervical Squamous Cell Carcinoma	Cervical	Dead	T4	NX	MX	Stage IVA	GX	0	477			WITH TUMOR	NA	63	439
TCGA-C5-A7CG	FEMALE	169	6408	94	32.912	Cervical Squamous Cell Carcinoma	Cervical	Alive	T1b	N0	MX	Stage IB	G2	0	6408			TUMOR FREE	NA	55	102
TCGA-JX-A5QV	FEMALE	165	636	61	22.4059	Cervical Squamous Cell Carcinoma	Cervical	Alive	T1b1	N0	M0	Stage IB1	G3	0	636			TUMOR FREE	NA	37	74
TCGA-JW-A5VG	FEMALE	158	834	110	44.0635	Cervical Squamous Cell Carcinoma	Cervical	Alive	T2a	NX	MX	Stage IIA	G3	0	834			TUMOR FREE	NA	35	49
TCGA-DS-A0VN	FEMALE	165	3609	81	29.7521	Cervical Squamous Cell Carcinoma	Cervical	Alive	T1b2	N0	M0	Stage IB	G2	0	3609			TUMOR FREE	NA	47	219
TCGA-EA-A43B	FEMALE	164	791	72	26.7698	Cervical Squamous Cell Carcinoma	Cervical	Alive	T1b1	N0	M0	Stage IB1	G2	0	791			TUMOR FREE	NA	43	246
TCGA-EA-A5ZE	FEMALE	153	829	55	23.4952	Cervical Squamous Cell Carcinoma	Cervical	Alive	T1b1	N0	M0	Stage IB1	G3	1	425	Other, specify	Distant Metastasis	TUMOR FREE	NA	54	87
TCGA-UC-A7PD	FEMALE	Not Available	355	Not Available	NA	Cervical Squamous Cell Carcinoma	Cervical	Dead	T1b	N0	M0	Stage IB	G2	1	202		Locoregional Recurrence	WITH TUMOR	NA	21	53
TCGA-C5-A2LS	FEMALE	173	1345	92	30.7394	Endocervical Adenocarcinoma of the Usual Type	Cervical	Alive	T1b2	N0	M0	Stage IB2	G1	0	1345			TUMOR FREE	NA	37	82
TCGA-VS-A8QH	FEMALE	159	1210	73	28.8754	Mucinous Adenocarcinoma of Endocervical Type	Cervical	Dead	TX	NX	MX	Stage IB1	G2	0	1210			WITH TUMOR	NA	76	173
TCGA-C5-A1MF	FEMALE	163	1617	70	26.3465	Cervical Squamous Cell Carcinoma	Cervical	Alive	T1b2	N0	MX	Stage IB2	G2	0	1617			TUMOR FREE	NA	49	163
TCGA-HM-A6W2	FEMALE	160	287	89	34.7656	Adenosquamous	Cervical	Alive	T2a	N0	M1	Stage IVB	G3	0	287			Unknown	NA	34	70
TCGA-MY-A5BF	FEMALE	170	634	74	25.6055	Cervical Squamous Cell Carcinoma	Cervical	Alive	T2a2	N0	MX	Stage IIA2	G1	0	634			TUMOR FREE	NA	68	236
TCGA-FU-A770	FEMALE	175	34	67	21.8776	Endocervical Adenocarcinoma of the Usual Type	Cervical	Alive	T2a2	N1	MX	Stage IIIB	G2	0	34			TUMOR FREE	NA	33	70
TCGA-VS-A94Z	FEMALE	162	1015	96	36.5798	Cervical Squamous Cell Carcinoma	Cervical	Alive	T2b	NX	MX	Stage IIB	G2	0	1015			TUMOR FREE	NA	38	1257
TCGA-VS-A9UZ	FEMALE	149	2044	54	24.3232	Mucinous Adenocarcinoma of Endocervical Type	Cervical	Alive	T1b	N0	MX	Stage IB1	G2	0	2044			TUMOR FREE	NA	61	224
TCGA-VS-A8Q9	FEMALE	150	1630	49	21.7778	Cervical Squamous Cell Carcinoma	Cervical	Alive	TX	NX	MX	Stage IB1	G2	0	1630			TUMOR FREE	NA	79	81
TCGA-FU-A23L	FEMALE	163	725	56	21.0772	Cervical Squamous Cell Carcinoma	Cervical	Alive	T2a1	N0	MX	Stage IIA1	G3	0	725			Not Available	NA	60	218
TCGA-DS-A7WH	FEMALE	168	533	50	17.7154	Mucinous Adenocarcinoma of Endocervical Type	Cervical	Alive	T1b1	N0	MX	Stage IB1	G2	0	533			TUMOR FREE	NA	34	140
TCGA-C5-A8XK	FEMALE	Not Available	3039	Not Available	NA	Cervical Squamous Cell Carcinoma	Cervical	Alive					G3	0	3039			TUMOR FREE	NA	30	292
TCGA-FU-A3WB	FEMALE	167	491	89	31.9122	Cervical Squamous Cell Carcinoma	Cervical	Alive	T2a2	N0	MX	Stage IIA2	G2	0	491			TUMOR FREE	NA	43	98
TCGA-ZJ-A8QO	FEMALE	Not Available	0	Not Available	NA	Cervical Squamous Cell Carcinoma	Cervical	Alive					Not Available	0	0			Unknown	NA	73	121
TCGA-VS-A8QF	FEMALE	159	1800	68	26.8977	Cervical Squamous Cell Carcinoma	Cervical	Alive	TX	NX	MX	Stage IIB	G2	0	1800			TUMOR FREE	NA	42	153
TCGA-MA-AA43	FEMALE	152	346	72	31.1634	Cervical Squamous Cell Carcinoma	Cervical	Alive	T3b	NX	MX	Stage IIIB	G3	0	346			TUMOR FREE	NA	48	93
TCGA-EK-A2RC	FEMALE	170	129	72	24.9135	Cervical Squamous Cell Carcinoma	Cervical	Alive				Stage IB1	G3	0	129			TUMOR FREE	NA	33	185
TCGA-C5-A1M6	FEMALE	165	955	77	28.2828	Cervical Squamous Cell Carcinoma	Cervical	Dead				Stage IIB	G3	1	316	Lung	Distant Metastasis	WITH TUMOR	NA	55	232
TCGA-VS-A8Q8	FEMALE	166	978	92	33.3866	Cervical Squamous Cell Carcinoma	Cervical	Dead	T1b	N0	MX	Stage IB	G2	1	488		Locoregional Recurrence	WITH TUMOR	NA	26	124
TCGA-LP-A4AX	FEMALE	Not Available	380	Not Available	NA	Cervical Squamous Cell Carcinoma	Cervical	Alive	T1b1	N0	M0	Stage IB1	G3	0	380			TUMOR FREE	NA	45	59
TCGA-ZJ-AAX8	FEMALE	Not Available	0	Not Available	NA	Cervical Squamous Cell Carcinoma	Cervical	Alive	T3b	N1	M0	Stage IIIB	G2	0	0			Unknown	NA	58	84
TCGA-XS-A8TJ	FEMALE	146	890	51	23.9257	Cervical Squamous Cell Carcinoma	Cervical	Alive	T1b1	N1	M0	Stage IB1	G2	0	890			TUMOR FREE	NA	41	140
TCGA-IR-A3L7	FEMALE	177	4483	89	28.4082	Cervical Squamous Cell Carcinoma	Cervical	Alive	T1b1	N0	M0	Stage IB1	G3	0	4483			TUMOR FREE	NA	37	46
TCGA-DS-A0VL	FEMALE	170	1692	86	29.7578	Cervical Squamous Cell Carcinoma	Cervical	Dead	T1b1	N0	M0	Stage IB	G2	0	1692			TUMOR FREE	NA	25	93
TCGA-VS-A8EC	FEMALE	154	1415	46	19.3962	Cervical Squamous Cell Carcinoma	Cervical	Alive	T3b	NX	M0	Stage IIIB	G2	0	1415			TUMOR FREE	NA	55	193
TCGA-C5-A1BJ	FEMALE	169	4385	49	17.1563	Cervical Squamous Cell Carcinoma	Cervical	Alive				Stage IIB	G2	0	4385			TUMOR FREE	NA	34	279
TCGA-BI-A0VS	FEMALE	Not Available	1735	Not Available	NA	Cervical Squamous Cell Carcinoma	Cervical	Alive	T1b1	N0	M0	Stage IB	G3	0	1735			TUMOR FREE	NA	48	183
TCGA-C5-A7CL	FEMALE	163	471	103	38.767	Cervical Squamous Cell Carcinoma	Cervical	Dead				Stage IIIB	G2	0	471			WITH TUMOR	NA	48	147
TCGA-VS-A9UO	FEMALE	159	1456	40	15.8222	Mucinous Adenocarcinoma of Endocervical Type	Cervical	Alive	T2b	N0	MX	Stage IIB	G2	0	1456			TUMOR FREE	NA	43	103
TCGA-VS-A8EG	FEMALE	160	1386	66	25.7812	Cervical Squamous Cell Carcinoma	Cervical	Alive	T1b1	NX	M0	Stage IB1	GX	0	1386			TUMOR FREE	NA	36	81
TCGA-DS-A3LQ	FEMALE	163	699	72	27.0993	Cervical Squamous Cell Carcinoma	Cervical	Alive	T3b	N1	M0	Stage IIIB	G3	0	699			Not Available	NA	46	65
TCGA-VS-A9UR	FEMALE	161	793	64	24.6904	Mucinous Adenocarcinoma of Endocervical Type	Cervical	Alive	T2a	NX	MX	Stage IIA	GX	1	675	Other, specify	Distant Metastasis	TUMOR FREE	NA	53	157
TCGA-MY-A913	FEMALE	163	524	76	28.6048	Cervical Squamous Cell Carcinoma	Cervical	Alive	Tis	N0	M1	Stage IIA	G3	0	524			TUMOR FREE	NA	28	208
TCGA-ZJ-AB0H	FEMALE	Not Available	0	Not Available	NA	Cervical Squamous Cell Carcinoma	Cervical	Alive	T3b	N1	M0	Stage IIIB	Not Available	0	0			Unknown	NA	48	185
TCGA-EA-A3HQ	FEMALE	160	1136	88	34.375	Cervical Squamous Cell Carcinoma	Cervical	Alive	T2a	N0	M0	Stage II	G2	0	1136			TUMOR FREE	NA	60	148
TCGA-2W-A8YY	FEMALE	160	533	42	16.4062	Adenosquamous	Cervical	Alive	T2a2	N0	M0	Stage IB2	G3	0	533			TUMOR FREE	NA	51	15220
TCGA-C5-A2LZ	FEMALE	163	3046	85	31.9922	Cervical Squamous Cell Carcinoma	Cervical	Dead				Stage IIIB	G2	1	2893		Distant Metastasis	WITH TUMOR	NA	65	580
TCGA-C5-A2M2	FEMALE	Not Available	1011	Not Available	NA	Endocervical Type of Adenocarcinoma	Cervical	Dead				Stage IB2	G2	0	1011			Not Available	NA	56	80
TCGA-IR-A3LC	FEMALE	160	3935	64	25	Cervical Squamous Cell Carcinoma	Cervical	Alive	T1b1	N0	M0	Stage IB1	G3	0	3935			TUMOR FREE	NA	40	64
TCGA-EK-A3GN	FEMALE	160	27	83	32.4219	Cervical Squamous Cell Carcinoma	Cervical	Alive	TX	NX		Stage IIIB	G3	1	NA			WITH TUMOR	NA	47	76
TCGA-EA-A3HR	FEMALE	146	940	86	40.3453	Cervical Squamous Cell Carcinoma	Cervical	Alive	T2a	N0	M0	Stage II	G2	0	940			TUMOR FREE	NA	57	104
TCGA-C5-A1BM	FEMALE	171	2520	56	19.1512	Cervical Squamous Cell Carcinoma	Cervical	Dead	T2	N1	MX	Stage IB	G2	0	2520			TUMOR FREE	NA	78	185
TCGA-IR-A3LB	FEMALE	168	2032	94	33.305	Endocervical Type of Adenocarcinoma	Cervical	Dead	T1b1	N0	M0	Stage IB1	G3	1	317	Lung	Distant Metastasis	WITH TUMOR	NA	53	57
TCGA-EK-A2IP	FEMALE	167	202	69	24.7409	Cervical Squamous Cell Carcinoma	Cervical	Alive	T1b1	N0	MX	Stage IB1	G3	0	202			Not Available	NA	28	154
TCGA-C5-A7XC	FEMALE	Not Available	1551	53	NA	Cervical Squamous Cell Carcinoma	Cervical	Alive	T1b	N0	M0	Stage IB1	G2	0	1551			TUMOR FREE	NA	26	143
TCGA-EX-A449	FEMALE	168	447	107	37.911	Endocervical Type of Adenocarcinoma	Cervical	Alive	T1b1	NX	M1	Stage IVB	G1	0	447			WITH TUMOR	NA	42	42
TCGA-IR-A3LI	FEMALE	169	2493	71	24.8591	Endocervical Type of Adenocarcinoma	Cervical	Alive	T2b	N1	M1	Stage IVB	G2	0	2493			TUMOR FREE	NA	48	422
TCGA-DS-A0VM	FEMALE	163	3589	69	25.9701	Cervical Squamous Cell Carcinoma	Cervical	Alive	T1b1	N1	M0	Stage IB	G3	1	868	Lung	Distant Metastasis	TUMOR FREE	NA	51	405
TCGA-MA-AA3Z	FEMALE	160	595	84	32.8125	Cervical Squamous Cell Carcinoma	Cervical	Alive	T1b2	N0	M0	Stage IB2	GX	0	595			TUMOR FREE	NA	43	220
TCGA-EA-A5ZD	FEMALE	154	830	47	19.8178	Cervical Squamous Cell Carcinoma	Cervical	Alive	T1b1	N0	M0	Stage IB1	G2	0	830			TUMOR FREE	NA	40	38
TCGA-VS-A9U7	FEMALE	157	1472	82	33.2671	Cervical Squamous Cell Carcinoma	Cervical	Alive	T1b	N1	M0	Stage IB1	G3	0	1472			TUMOR FREE	NA	30	203
TCGA-VS-A9UC	FEMALE	153	825	76	32.4661	Cervical Squamous Cell Carcinoma	Cervical	Alive	T2b	NX	MX	Stage IIB	G2	1	NA			WITH TUMOR	NA	32	252
TCGA-FU-A5XV	FEMALE	157	321	69	27.993	Cervical Squamous Cell Carcinoma	Cervical	Alive	T1b2	N1	MX	Stage IIIB	G3	0	321			Unknown	NA	32	157
TCGA-EA-A44S	FEMALE	182	369	83	25.0574	Cervical Squamous Cell Carcinoma	Cervical	Alive	T2a2	N1	M0	Stage IIIB	G2	0	369			TUMOR FREE	NA	31	60
TCGA-VS-A9UL	FEMALE	149	442	56	25.2241	Cervical Squamous Cell Carcinoma	Cervical	Dead	T3b	NX	MX	Stage IIIB	G3	1	336		Distant Metastasis	WITH TUMOR	NA	79	169
TCGA-UC-A7PF	FEMALE	Not Available	2859	210	NA	Cervical Squamous Cell Carcinoma	Cervical	Dead	T1b1	N1	M0	Stage IB1	G2	0	2859			Unknown	NA	44	548
TCGA-JW-A852	FEMALE	160	252	100	39.0625	Cervical Squamous Cell Carcinoma	Cervical	Dead	T2b	N1	MX	Stage IIB	G2	1	153		New Primary Tumor	Unknown	NA	42	103
TCGA-VS-A8EH	FEMALE	157	986	44	17.8506	Cervical Squamous Cell Carcinoma	Cervical	Alive	T3b	NX	M0	Stage IIIB	G2	0	986			TUMOR FREE	NA	56	107
TCGA-EA-A3Y4	FEMALE	167	1122	99	35.4979	Cervical Squamous Cell Carcinoma	Cervical	Alive	T1b	N0	M0	Stage IB	G3	0	1122			TUMOR FREE	NA	40	156
TCGA-VS-A9UV	FEMALE	152	104	31	13.4176	Cervical Squamous Cell Carcinoma	Cervical	Dead	T4	NX	MX	Stage IVA	GX	0	104			WITH TUMOR	NA	74	169
TCGA-C5-A8ZZ	FEMALE	Not Available	636	Not Available	NA	Cervical Squamous Cell Carcinoma	Cervical	Alive				Stage IIB	G2	0	636			TUMOR FREE	NA	41	126
TCGA-EA-A3QD	FEMALE	163	397	105	39.5197	Cervical Squamous Cell Carcinoma	Cervical	Alive	T1b1	N1	M0	Stage IIIB	G3	0	397			TUMOR FREE	NA	59	113
TCGA-JX-A3Q0	FEMALE	166	6375	57	20.6852	Cervical Squamous Cell Carcinoma	Cervical	Alive	T3	N0	M0	Stage III	G2	0	6375			TUMOR FREE	NA	63	888
TCGA-IR-A3LK	FEMALE	165	908	96	35.2617	Cervical Squamous Cell Carcinoma	Cervical	Dead	T1b2	N0	M0	Stage IB2	G3	1	574	Other, specify	Distant Metastasis	WITH TUMOR	NA	69	1482
TCGA-EK-A2R9	FEMALE	162	4	185	70.4923	Cervical Squamous Cell Carcinoma	Cervical	Alive	T1b1	N0		Stage IB1	G3	0	4			WITH TUMOR	NA	58	81
TCGA-EA-A411	FEMALE	176	747	74	23.8895	Cervical Squamous Cell Carcinoma	Cervical	Alive	T1b1	N0	M0	Stage IB1	G2	0	747			TUMOR FREE	NA	50	65
TCGA-VS-A9UM	FEMALE	160	829	75	29.2969	Cervical Squamous Cell Carcinoma	Cervical	Dead	T3b	NX	MX	Stage IVB	G2	0	829			TUMOR FREE	NA	39	89
TCGA-VS-A9UY	FEMALE	163	555	46	17.3134	Cervical Squamous Cell Carcinoma	Cervical	Dead	T1b2	NX	MX	Stage IVB	G2	1	412	Head & Neck	Distant Metastasis	WITH TUMOR	NA	29	197
TCGA-C5-A2LV	FEMALE	165	2234	84	30.854	Cervical Squamous Cell Carcinoma	Cervical	Alive	T1b	N1	MX	Stage IB	G3	0	2234			TUMOR FREE	NA	36	83
TCGA-BI-A0VR	FEMALE	Not Available	1505	Not Available	NA	Cervical Squamous Cell Carcinoma	Cervical	Alive	T2b	N1	M0	Stage IIIB	G3	0	1505			TUMOR FREE	NA	53	172
TCGA-DR-A0ZL	FEMALE	155	2669	57	23.7253	Cervical Squamous Cell Carcinoma	Cervical	Alive	T1b1	N0	M0	Stage IB	G3	0	2669			TUMOR FREE	NA	53	100
TCGA-C5-A3HE	FEMALE	Not Available	548	Not Available	NA	Cervical Squamous Cell Carcinoma	Cervical	Alive	T1b2	N0	M0	Stage IB2	G3	1	252	Cervix	Locoregional Recurrence	Unknown	NA	44	114
TCGA-ZJ-AAXI	FEMALE	Not Available	0	Not Available	NA	Cervical Squamous Cell Carcinoma	Cervical	Alive	T2b	NX	M0	Stage IIB	G2	0	0			Unknown	NA	67	119
TCGA-VS-A9V3	FEMALE	164	540	60	22.3081	Cervical Squamous Cell Carcinoma	Cervical	Alive	T4	NX	MX	Stage IVB	G3	1	456	Other, specify	Distant Metastasis	TUMOR FREE	NA	62	237
TCGA-VS-A952	FEMALE	155	1778	65	27.0552	Mucinous Adenocarcinoma of Endocervical Type	Cervical	Alive	T1b	N0	MX	Stage IB1	G2	0	1778			TUMOR FREE	NA	66	185
TCGA-EX-A69M	FEMALE	158	253	58	23.2335	Cervical Squamous Cell Carcinoma	Cervical	Dead	T1b2	N0	M0	Stage IB2	G3	1	77	Lung	New Primary Tumor	TUMOR FREE	NA	62	130
TCGA-ZJ-AAXA	FEMALE	155	43	78	32.4662	Cervical Squamous Cell Carcinoma	Cervical	Alive	T1b	N0	MX	Stage IB1	G2	0	43			Unknown	NA	64	73
TCGA-JW-A5VJ	FEMALE	155	652	57	23.7253	Cervical Squamous Cell Carcinoma	Cervical	Alive	T2b	NX	MX	Stage IIB	G3	1	267	Head & Neck	Distant Metastasis	WITH TUMOR	NA	56	262
TCGA-ZJ-A8QR	FEMALE	Not Available	582	58	NA	Cervical Squamous Cell Carcinoma	Cervical	Dead	TX	NX	MX	Stage I	GX	0	582			Unknown	NA	38	270
TCGA-HM-A3JK	FEMALE	165	632	94	34.5271	Cervical Squamous Cell Carcinoma	Cervical	Alive	T2b	N1	MX	Stage IIA2	G3	0	632			TUMOR FREE	NA	64	67
TCGA-EK-A3GK	FEMALE	165	15	73	26.8136	Endocervical Type of Adenocarcinoma	Cervical	Alive	T1b1	N0	MX	Stage IB1	G3	0	15			TUMOR FREE	NA	33	1413
TCGA-C5-A7UH	FEMALE	163	3988	56	21.0772	Cervical Squamous Cell Carcinoma	Cervical	Alive				Stage IIIB	G3	0	3988			TUMOR FREE	NA	55	255
TCGA-EK-A2PG	FEMALE	155	46	55	22.8928	Cervical Squamous Cell Carcinoma	Cervical	Alive					G3	0	46			Not Available	NA	88	684
TCGA-VS-A9V4	FEMALE	161	132	52	20.061	Mucinous Adenocarcinoma of Endocervical Type	Cervical	Dead	T4	NX	MX	Stage IVA	G2	1	100		New Primary Tumor	WITH TUMOR	NA	63	149
TCGA-C5-A7CM	FEMALE	168	619	75	26.5731	Endocervical Adenocarcinoma of the Usual Type	Cervical	Alive				Stage IB2	G2	0	619			TUMOR FREE	NA	35	43
TCGA-VS-A9V2	FEMALE	156	555	49	20.1348	Cervical Squamous Cell Carcinoma	Cervical	Alive	T1b	N0	MX	Stage IB1	G2	0	555			TUMOR FREE	NA	29	76
TCGA-VS-A958	FEMALE	151	1525	61	26.7532	Cervical Squamous Cell Carcinoma	Cervical	Alive	T2b	NX	MX	Stage IIB	G2	0	1525			TUMOR FREE	NA	46	944
TCGA-FU-A2QG	FEMALE	170	579	138	47.7509	Cervical Squamous Cell Carcinoma	Cervical	Alive	T1b1	N0		Stage IB1	G2	0	579			TUMOR FREE	NA	29	109
TCGA-C5-A2LY	FEMALE	160	2383	88	34.375	Cervical Squamous Cell Carcinoma	Cervical	Alive	T1b1	N0	M0	Stage IB1	G2	0	2383			TUMOR FREE	NA	30	115
TCGA-C5-A7CH	FEMALE	161	4694	104	40.1219	Cervical Squamous Cell Carcinoma	Cervical	Alive				Stage IIB	G2	0	4694			Unknown	NA	43	96
TCGA-C5-A907	FEMALE	163	448	95	35.756	Cervical Squamous Cell Carcinoma	Cervical	Alive				Stage IB2	G2	0	448			TUMOR FREE	NA	47	112
TCGA-LP-A4AV	FEMALE	153	0	42	17.9418	Cervical Squamous Cell Carcinoma	Cervical	Alive	T1b	N0	M0	Stage IB	G2	0	0			TUMOR FREE	NA	63	457
TCGA-Q1-A6DV	FEMALE	152	491	60	25.9695	Mucinous Adenocarcinoma of Endocervical Type	Cervical	Alive	T1b1	N0	M0	Stage IB1	G2	0	491			Unknown	NA	36	64
TCGA-VS-A8EJ	FEMALE	167	607	113	40.5178	Cervical Squamous Cell Carcinoma	Cervical	Dead	T2b	NX	M1	Stage IIB	G3	0	607			WITH TUMOR	NA	60	244
TCGA-DS-A5RQ	FEMALE	148	512	61	27.8488	Cervical Squamous Cell Carcinoma	Cervical	Alive	T1b1	N0	MX	Stage IB1	G2	0	512			TUMOR FREE	NA	80	114
TCGA-LP-A5U3	FEMALE	160	25	50	19.5312	Cervical Squamous Cell Carcinoma	Cervical	Alive	T1b1	N0	M0	Stage IB1	G3	0	25			TUMOR FREE	NA	40	67
TCGA-EA-A3HT	FEMALE	163	954	83	31.2394	Cervical Squamous Cell Carcinoma	Cervical	Alive	T1b	N0	M0	Stage IB	G1	0	954			TUMOR FREE	NA	68	143
TCGA-C5-A7CO	FEMALE	158	4482	98	39.2565	Cervical Squamous Cell Carcinoma	Cervical	Alive				Stage IB2	G2	0	4482			TUMOR FREE	NA	68	153
TCGA-C5-A7UI	FEMALE	Not Available	2888	86	NA	Cervical Squamous Cell Carcinoma	Cervical	Dead	T1b1	N0	MX	Stage IB1	G3	0	2888			TUMOR FREE	NA	42	148
TCGA-C5-A3HF	FEMALE	Not Available	543	Not Available	NA	Mucinous Adenocarcinoma of Endocervical Type	Cervical	Dead				Stage IB2	G2	1	450	Other, specify	Distant Metastasis	WITH TUMOR	NA	24	42
TCGA-VS-A9V0	FEMALE	158	573	76	30.4438	Mucinous Adenocarcinoma of Endocervical Type	Cervical	Alive	T1b	NX	MX	Stage IB	G3	1	475	Other, specify	Distant Metastasis	WITH TUMOR	NA	58	99
TCGA-VS-A9UU	FEMALE	162	442	67	25.5296	Cervical Squamous Cell Carcinoma	Cervical	Alive	T2b	NX	MX	Stage IIB	G1	0	442			TUMOR FREE	NA	42	103
TCGA-C5-A8XI	FEMALE	Not Available	254	Not Available	NA	Cervical Squamous Cell Carcinoma	Cervical	Alive	T1b2	N0	MX	Stage IB2	G3	0	254			TUMOR FREE	NA	69	116
TCGA-BI-A20A	FEMALE	167	720	59	21.1553	Cervical Squamous Cell Carcinoma	Cervical	Alive	T1b1	N0	M0	Stage IB1	G3	0	720			TUMOR FREE	NA	49	77
TCGA-DR-A0ZM	FEMALE	158	1791	64	25.6369	Cervical Squamous Cell Carcinoma	Cervical	Alive	T2b	N0	M0	Stage IIIB	G2	0	1791			TUMOR FREE	NA	61	1836
TCGA-JW-A5VL	FEMALE	160	474	71	27.7344	Cervical Squamous Cell Carcinoma	Cervical	Alive	T1b2	NX	MX	Stage IB2	G1	0	474			TUMOR FREE	NA	37	2311
TCGA-C5-A2M1	FEMALE	168	1169	76	26.9274	Endocervical Type of Adenocarcinoma	Cervical	Alive	T1b1	N0	MX	Stage IB1	G2	0	1169			TUMOR FREE	NA	37	147
TCGA-EX-A8YF	FEMALE	168	473	57	20.1956	Cervical Squamous Cell Carcinoma	Cervical	Alive	T2a1	N0	M0	Stage IB1	G3	1	396	Other, specify	Locoregional Recurrence	TUMOR FREE	NA	44	49
TCGA-VS-A9V1	FEMALE	155	157	45	18.7305	Mucinous Adenocarcinoma of Endocervical Type	Cervical	Dead	T3b	NX	MX	Stage IVB	G2	1	58		Distant Metastasis	WITH TUMOR	NA	46	195
TCGA-EK-A2PK	FEMALE	167	12	94	33.705	Cervical Squamous Cell Carcinoma	Cervical	Alive				Stage IB1	G3	0	12			TUMOR FREE	NA	43	41
TCGA-DG-A2KM	FEMALE	169	1946	Not Available	NA	Cervical Squamous Cell Carcinoma	Cervical	Alive	T1b1	N1	M0	Stage IB1	G2	0	1946			TUMOR FREE	NA	46	210
TCGA-C5-A3HL	FEMALE	Not Available	621	Not Available	NA	Cervical Squamous Cell Carcinoma	Cervical	Alive	T1b2	N0	MX	Stage IB2	G2	0	621			TUMOR FREE	NA	76	70
TCGA-C5-A1MI	FEMALE	Not Available	1083	77	NA	Cervical Squamous Cell Carcinoma	Cervical	Dead	T1b1	N1	M0	Stage IB1	G2	1	805	Other, specify	Distant Metastasis	WITH TUMOR	NA	50	73
TCGA-ZJ-AAXJ	FEMALE	Not Available	0	Not Available	NA	Cervical Squamous Cell Carcinoma	Cervical	Alive	T2b	N0	MX	Stage IIB	Not Available	0	0			Unknown	NA	43	164
TCGA-EX-A3L1	FEMALE	160	463	57	22.2656	Cervical Squamous Cell Carcinoma	Cervical	Alive	T2a1	N0	M0	Stage IIA1	G3	0	463			TUMOR FREE	NA	32	66
TCGA-VS-A9UP	FEMALE	155	1444	68	28.3039	Mucinous Adenocarcinoma of Endocervical Type	Cervical	Alive	T2a	NX	MX	Stage IIA	G3	1	352	Other, specify	Distant Metastasis	WITH TUMOR	NA	43	291
TCGA-C5-A1BL	FEMALE	168	5271	78	27.6361	Cervical Squamous Cell Carcinoma	Cervical	Alive				Stage IB	G2	0	5271			TUMOR FREE	NA	32	367
TCGA-C5-A7UE	FEMALE	160	4738	63	24.6094	Cervical Squamous Cell Carcinoma	Cervical	Alive				Stage IB1	G2	1	NA	Lung	New Primary Tumor	TUMOR FREE	NA	45	221
TCGA-EA-A1QT	FEMALE	163	1243	68	25.5937	Cervical Squamous Cell Carcinoma	Cervical	Alive	T1b	N0	M0	Stage IB	G2	0	1243			Not Available	NA	47	105
TCGA-ZJ-A8QQ	FEMALE	158	2056	71	28.441	Cervical Squamous Cell Carcinoma	Cervical	Alive	T1b2	N0	M0	Stage IIB	GX	0	2056			TUMOR FREE	NA	24	222
TCGA-EK-A2H0	FEMALE	156	1847	88	36.1604	Cervical Squamous Cell Carcinoma	Cervical	Alive				Stage IIB	G3	0	1847			TUMOR FREE	NA	24	200
TCGA-IR-A3LH	FEMALE	154	2394	74	31.2026	Cervical Squamous Cell Carcinoma	Cervical	Alive	T2a1	N0	M0	Stage IIA1	G4	0	2394			TUMOR FREE	NA	49	1010
TCGA-FU-A3TQ	FEMALE	152	795	59	25.5367	Cervical Squamous Cell Carcinoma	Cervical	Alive	T2b	N1	MX	Stage IIIB	G2	0	795			TUMOR FREE	NA	55	89
TCGA-JW-A5VI	FEMALE	158	747	59	23.634	Cervical Squamous Cell Carcinoma	Cervical	Alive	T2b	NX	MX	Stage IIB	G3	1	558	Lung	Distant Metastasis	WITH TUMOR	NA	45	102
TCGA-EK-A3GM	FEMALE	150	0	83	36.8889	Endocervical Type of Adenocarcinoma	Cervical	Alive				Stage IIA	G2	0	0			Not Available	NA	65	245
TCGA-EA-A4BA	FEMALE	162	755	96	36.5798	Endocervical Type of Adenocarcinoma	Cervical	Alive	T1b2	N0	M0	Stage IB2	G2	0	755			TUMOR FREE	NA	49	81
TCGA-VS-A94W	FEMALE	156	1243	79	32.4622	Cervical Squamous Cell Carcinoma	Cervical	Alive	T2b	N1	MX	Stage IIB	G2	0	1243			TUMOR FREE	NA	39	100
TCGA-VS-A9UI	FEMALE	Not Available	1372	70	NA	Cervical Squamous Cell Carcinoma	Cervical	Dead	T2b	NX	MX	Stage IIB	GX	0	1372			TUMOR FREE	NA	76	177
TCGA-C5-A1M8	FEMALE	163	919	75	28.2284	Cervical Squamous Cell Carcinoma	Cervical	Alive	T1b	N0	MX	Stage IB1	G2	0	919			TUMOR FREE	NA	43	118
TCGA-IR-A3LL	FEMALE	157	1106	92	37.324	Cervical Squamous Cell Carcinoma	Cervical	Alive	T1b1	N0	M0	Stage IB1	G2	0	1106			TUMOR FREE	NA	60	442
TCGA-C5-A7UC	FEMALE	Not Available	523	Not Available	NA	Cervical Squamous Cell Carcinoma	Cervical	Dead	T1b	N0	M0	Stage IB	G3	0	523			TUMOR FREE	NA	48	134
TCGA-VS-A957	FEMALE	156	1688	91	37.3932	Cervical Squamous Cell Carcinoma	Cervical	Alive	T1b1	NX	MX	Stage IB1	G3	0	1688			TUMOR FREE	NA	64	131
TCGA-VS-A8QC	FEMALE	152	350	90	38.9543	Cervical Squamous Cell Carcinoma	Cervical	Dead	TX	NX	MX	Stage IVA	G2	1	263		Distant Metastasis	WITH TUMOR	NA	51	240
TCGA-C5-A1MH	FEMALE	Not Available	1186	Not Available	NA	Cervical Squamous Cell Carcinoma	Cervical	Dead				Stage IIIB	G3	1	178	Lung	Distant Metastasis	WITH TUMOR	NA	71	676
TCGA-MY-A5BE	FEMALE	157	1066	84	34.0785	Cervical Squamous Cell Carcinoma	Cervical	Alive	T1b1	N0	MX	Stage IB1	G3	0	1066			TUMOR FREE	NA	42	57
TCGA-DS-A7WF	FEMALE	160	492	63	24.6094	Adenosquamous	Cervical	Dead	T1b2	N0	MX	Stage IB2	G3	1	321	Lung	Distant Metastasis	WITH TUMOR	NA	41	67
TCGA-EX-A69L	FEMALE	163	602	73	27.4756	Cervical Squamous Cell Carcinoma	Cervical	Alive	T1b1	N0	M0	Stage IB1	G3	0	602			TUMOR FREE	NA	41	75
TCGA-JW-A5VK	FEMALE	158	623	68	27.2392	Cervical Squamous Cell Carcinoma	Cervical	Alive	T1b2	NX	MX	Stage IB2	G3	0	623			TUMOR FREE	NA	43	107
TCGA-VS-A9UB	FEMALE	166	911	79	28.6689	Cervical Squamous Cell Carcinoma	Cervical	Alive	T2b	N0	MX	Stage IIB	G3	0	911			TUMOR FREE	NA	54	148
TCGA-UC-A7PI	FEMALE	Not Available	2114	64	NA	Endometrioid Adenocarcinoma of Endocervix	Cervical	Alive	T1b1	N0	MX	Stage IB1	G1	1	778	Other, specify	Locoregional Recurrence	TUMOR FREE	NA	44	93
TCGA-FU-A3YQ	FEMALE	160	861	101	39.4531	Cervical Squamous Cell Carcinoma	Cervical	Alive	T1b1	N0	MX	Stage IB1	G1	0	861			Unknown	NA	35	83
TCGA-C5-A8YQ	FEMALE	165	715	70	25.7117	Cervical Squamous Cell Carcinoma	Cervical	Dead				Stage IB1	G2	0	715			WITH TUMOR	NA	79	239
TCGA-VS-A8QM	FEMALE	163	951	53	19.9481	Cervical Squamous Cell Carcinoma	Cervical	Dead	TX	NX	M1	Stage IVB	GX	0	951			WITH TUMOR	NA	47	160
TCGA-MU-A51Y	FEMALE	Not Available	854	31	NA	Cervical Squamous Cell Carcinoma	Cervical	Alive	T2a1	N0	MX	Stage IIA1	G2	0	854			TUMOR FREE	NA	27	190
TCGA-C5-A7X8	FEMALE	170	83	74	25.6055	Mucinous Adenocarcinoma of Endocervical Type	Cervical	Alive	T2a	N1	M0	Stage IB1	G2	0	83			TUMOR FREE	NA	35	100
TCGA-C5-A1MN	FEMALE	165	1245	64	23.5078	Cervical Squamous Cell Carcinoma	Cervical	Dead				Stage IIIB	G2	0	1245			TUMOR FREE	NA	42	174
TCGA-LP-A5U2	FEMALE	160	9	51	19.9219	Endocervical Adenocarcinoma of the Usual Type	Cervical	Alive	T2a	N1	MX	Stage IIIB	G3	0	9			TUMOR FREE	NA	30	254
TCGA-JW-AAVH	FEMALE	155	552	165	68.6785	Cervical Squamous Cell Carcinoma	Cervical	Alive	T1b1	N0	M0	Stage IB1	G2	0	552			TUMOR FREE	NA	46	160
TCGA-MA-AA3X	FEMALE	170	617	73	25.2595	Cervical Squamous Cell Carcinoma	Cervical	Alive	T3b	NX	MX	Stage IIIB	G2	0	617			TUMOR FREE	NA	50	89
TCGA-VS-A8QA	FEMALE	160	1099	67	26.1719	Cervical Squamous Cell Carcinoma	Cervical	Alive	T1b1	N0	MX	Stage IB1	GX	0	1099			TUMOR FREE	NA	44	198
TCGA-Q1-A5R3	FEMALE	162	485	50	19.052	Cervical Squamous Cell Carcinoma	Cervical	Alive	TX	NX	MX		G2	0	485			TUMOR FREE	NA	56	96
